# Supplementary material for: Proprioceptive Flexible Fluidic Actuators Using Conductive Working Fluids
Source: Soft Robot. 2018 Apr 1;5(2):175–89. doi: 10.1089/soro.2017.0012 (PMC5905876; doi:10.1089/soro.2017.0012)
Supplement: Supplemental data [file Supp_Data.zip]

Archive with 1 entries (1 files):
- Supp_Data.stl
